# Supplementary material for: Longitudinal proteome-wide antibody profiling in Marburg virus survivors identifies wing domain immunogen for vaccine design
Source: Nat Commun. 2024 Sep 17;15:8133. doi: 10.1038/s41467-024-51021-5 (PMC11405854; doi:10.1038/s41467-024-51021-5)
Supplement: Supplementary file 4 — Source Data [file 41467_2024_51021_MOESM4_ESM.xlsx]

## Sheet: Figure 1
Figure 1 B
MARV-Ci67 neutralization
	MK1	MK2	MK3	MK4	MK5	MK6	MK7	MK8	MK9	MK10		MKC1	MKC2	MKC4	MKC5	MKC6	MKC7	MKC8	MKC9	MKC10	MKC11
12	10	20	40	10	5	5							5	5	5
17	10	10	20	10	5	5	10	5				5	5	5	5
24	5	5		5	5	5						5	5		5	5
30	5	5	5	5	5	5		5				5					5	5
36	5	5	5	5	5	5		5				5							5		5
43	5	10	10	5	5	5		5	5	5		5				5	5		5		5
52	5	20		5	5	20		5	5			5					5				5
60	5	10	10	5	5	5		10	5			5					5	5			5

## Sheet: Figure 3
Figure 3
MARV VLP
Controls	0	12	17	24	30	36	43	52	60
MKC1			4.31	2.32			1.8	1.41	0
MKC2		4.4	2.64	0
MKC4		5.92	2.34
MKC5		3.48	1.43	1.31
MKC6
MKC7							2.34	1.363	1.47
MKC8									0.3
MKC9							0.81
MKC10
MKC11							4.11	2.45	1.01
MVD survivors
MK1		61.3	55.66	35.58	30.67	26.03	14.56	11.58	9.6
MK2			70.68	54.94	38.5	31.99	31.44	21.98	14.35
MK3			76.22		49.84	20.31	0		0
MK4			81.17	80.04	40.28	44.98	32.15	11.97	9.23
MK5		43.47	28.9	18.15	15.58	16.39	12.98	9.63	8.76
MK6		85.82	29.38	17.89	14.17	10.96	8.09	6.72	5.39
MK7			8.96
MK8			85.12		70.65	67.66	52.11	26.51	15.47
MK9						97.31	37.51	19.47	10.9
MK10							113.1
MARV GP
Controls	0	12	17	24	30	36	43	52	60
MKC1			2.52089	1.87019			1.28107	1.00029	1.37184
MKC2		5.79809	0	0
MKC4		5.6001	0
MKC5		8.12959	2.87904	0
MKC6
MKC7							0	0	0
MKC8									0
MKC9							0
MKC10
MKC11							4.69623	0	0
MVD survivors
MK1		54.4746	40.0639	32.7055	30.1934	19.2331	5.5	5.81	3.67
MK2			69.9513	34.1811	25.3423	10.8645	6.21213	3.27068	2.3
MK3			36.4578		24.5532	19.6539	16.9891		6.9
MK4			39.413	30.9418	19.6409	0	0	0	0
MK5		36.8475	36.4655	23.3992	22.5151	21.8953	7.56836	4.9	3.2
MK6		34.5402	18.3304	17.1768	17.1752	1.24329	0	0	0
MK7			23.7602
MK8			62.6628		50.1025	38.14	28.5808	19.3209	11.61
MK9						38.4366	26.3557	5.49626	2.3
MK10							0
MARV NP
Controls	0	12	17	24	30	36	43	52	60
MKC1			0	1.32083			0	0	0
MKC2		0	2.58898	0
MKC4		0	3.8925
MKC5		0	0.88648	0
MKC6
MKC7							0	0	0
MKC8									3.10388
MKC9							0
MKC10
MKC11							2.5085	0	0
MVD survivors
MK1		50.7666	18.6348	10.4611	9.02052	0	0	0	0
MK2			37.6499	7.241	0	0	0	0	0
MK3			36.0663		5.935	0	0		0
MK4			36.7029	5.21	0	0	0	0	0
MK5		21.6176	11.389	0.881348	0	0	0	0	0
MK6		46.889	25.492	3.64642	3.13982	1.91114	0	0	0
MK7			0
MK8			32.8775		1.592	0	0	0	0
MK9						20.9092	1.044	0	0
MK10							1.68606
MARV VP35
Controls	0	12	17	24	30	36	43	52	60
MKC1			0	1.2348			1.06685	1.04151	0.259735
MKC2		0	0.534603	0
MKC4		1.91077	0.87575
MKC5		0	1.10318	0
MKC6
MKC7							2.20262	1.0451	0.82898
MKC8									1.67298
MKC9							0
MKC10
MKC11							2.658	2.33743	1.10529
MVD survivors
MK1		24.518	17.5425	14.8788	11.5836	11.117	9.58497	6.91	4.87
MK2			53.5369	24.0949	23.0077	12.4914	11.0253	10.05	8.23
MK3			27.2323		13.8496	12.89	6.33649		3.04
MK4			18.8014	10.0499	0.476388	0	0	0	0
MK5		17.2464	13.2547	12.8616	10.407	6.04	3.91	2.711	1.82
MK6		21.1707	13.2851	13.2131	3.31389	0.981656	0	0	0
MK7			0.556596
MK8			54.5736		42.4856	30.978	24.3149	13.3274	9.73
MK9						28.2555	15.9263	11.2332	8.45
MK10							27.245
MARV VP40
Controls	0	12	17	24	30	36	43	52	60
MKC1			2.46	1.88			1.9	1.63	0.94
MKC2		3.53	2.9	1.87
MKC4		3.058	1.015
MKC5		0	2.14	1.07
MKC6
MKC7							3.5	1.65	0
MKC8									0
MKC9							0.94
MKC10
MKC11							1.92	1.17	0.84
MVD survivors
MK1		113.85	99.27	82.34	79.12	73.49	51.44	49.79	35.83
MK2			79.75	65.14	64.37	62.98	49.49	47.28	30.17
MK3			46.82		44.63	35.53	7.65		1.41
MK4			54.87	43.85	40.08	38.28	32.48	31.35	25.97
MK5		29.89	29.29	16.89	10.84	9.7	0	0	0
MK6		43	29.04	23.74	16.47	4.8	1.93	0	0
MK7			13.94
MK8			23.97		23.29	22.04	18.21	7.73	0
MK9						53.01	26.11	23.4	17.07
MK10							36.3
MARV VP24
Controls	0	12	17	24	30	36	43	52	60
MKC1			4.75952	4.23121			0.408707	0	0
MKC2		1.31638	1.58659	1.11464
MKC4		2.74664	2.82729
MKC5		3.01043	1.33441	0
MKC6
MKC7							1.71771	1.52053	0
MKC8									1.076
MKC9							2.42709
MKC10
MKC11							2.1343	1.72491	1.2242
MVD survivors
MK1		75.5616	65.7516	56.731	39.7408	18.0443	13.7314	8.49403	5.988
MK2			35.2375	18.884	9.41913	8.96806	0	0	0
MK3			52.7139		37.6525	7.45101	0		0
MK4			23.1077		22.1685	9.12989	7.45692	4.52297	2.647
MK5		17.6039	10.0228	1.28755	0	0	0	0	0
MK6		18.788	13.5392	0.104618	0	0	0	0	0
MK7			2.01966
MK8			24.1206		12.1543	4.18728	2.73232	1.79784	0.988
MK9						16.1219	7.4272	7.42204	4.34832
MK10							12.8645
MARV VP30
Controls	0	12	17	24	30	36	43	52	60
MKC1			0	0			0	0	0
MKC2		0	0	0
MKC4		0	1.29848
MKC5		0	0	0
MKC6
MKC7							1.44083	0	0
MKC8									1.40625
MKC9							0
MKC10
MKC11							0.486238	0	0
MVD survivors
MK1		16.2282	4.519	0	0	0	0	0	0
MK2			6.5391	2.91	0	0	0	0	0
MK3			0		0	0	0		0
MK4			0	0	0	0	0	0	0
MK5		0	0	0	0	0	0	0	0
MK6		0	0	0	0	0	0	0	0
MK7			0
MK8			0		0	0.595989	0	0	0
MK9						0	1.15447	0	0
MK10							0
MARV RNA polymerase L
Controls	0	12	17	24	30	36	43	52	60
MKC1			3.28796	1.87801			1.30801	0	0
MKC2		1.01644	1.56379	0.962516
MKC4		1.16387	0.88177
MKC5		1.90219	2.78625	1.38534
MKC6
MKC7							2.49544	0.935847	0.890397
MKC8									0.249557
MKC9							1.49604
MKC10
MKC11							1.18335	1.17857	1.28321
MVD survivors
MK1		3.48536	2.7813	0	0	0	0	0	0
MK2			2.89931	0	0	0	0	0	0
MK3			0		0	0	0		0
MK4			1.372	0	0	0	0	0	0
MK5		4.32915	1.572	0	0	0	0	0	0
MK6		6.4089	4.57215	3.75798	0.399422	0	0	0	0
MK7			0.939495
MK8			6.73921		2.81657	0	0	0	0
MK9						5.10145	1.11291	1.18042	0.866531
MK10							2.04644

## Sheet: Figure 4
Figure 4
MARV VLP
	0	12	17	24	30	36	43	52	60
MK1		0.00167	0.00153	0.00131	0.00281	0.00492	0.0052	0.00576	0.00582
MK2			0.0019	0.00172	0.00134	0.00127	0.00181	0.00166	0.00277
MK3			0.00103		0.00175	0.00212	0.00307		0.00341
MK4			0.00426	0.00479	0.00498	0.00511	0.00586	0.00695	0.00735
MK5		0.0021	0.00262	0.00349	0.00393	0.0041	0.00422	0.00536	0.0063
MK6		0.0027	0.0025	0.00376	0.00396	0.00459	0.00479	0.0049	0.00533
MK7			0.00266
MK8			0.00481		0.00495	0.00531	0.00543	0.00543	0.00592
MK9						0.0026	0.0037	0.00407	0.00441
MK10							0.00325
MARV GP
	0	12	17	24	30	36	43	52	60
MK1		0.00258	0.00314	0.00493	0.00691	0.00721	0.00757	0.00806	0.00823
MK2			0.00196	0.00196	0.00354	0.00358	0.00445	0.00618	0.00625
MK3			0.00259		0.00318	0.00573	0.00686		0.00972
MK4			0.00229	0.0031	0.00346	0.00356	0.00427	0.00468	0.00503
MK5		0.00212	0.00272	0.00314	0.00346	0.00411	0.0041	0.00435	0.00489
MK6		0.00369	0.00362	0.00428	0.0043	0.00451	0.00496	0.00511	0.00533
MK7			0.00246
MK8			0.00212		0.00254	0.00319	0.00354	0.0038	0.00392
MK9						0.00152	0.00257	0.00252	0.00265
MK10							0.00231
MARV NP
	0	12	17	24	30	36	43	52	60
MK1		0.00144	0.00233	0.00254	0.00314	0.0042	0.00538	0.00586	0.0063
MK2			0.0071	0.00815	0.00828	0.00859	0.00915	0.00937	0.00939
MK3			0.00667		0.00708	0.0071	0.00753		0.00734
MK4			0.00545	0.0053	0.00632	0.00714	0.00789	0.00795	0.00861
MK5		0.00577	0.00626	0.00628	0.0065	0.00712	0.00747	0.00762	0.00789
MK6		0.00499	0.00523	0.00593	0.00618	0.00629	0.00636	0.00679	0.00716
MK7			0.00422
MK8			0.0068		0.00725	0.00716	0.00741	0.00832	0.00913
MK9						0.00519	0.00533	0.00616	0.00626
MK10							0.00563
MARV VP40
	0	12	17	24	30	36	43	52	60
MK1		0.00542	0.00542	0.00622	0.00671	0.00715	0.00713	0.0074	0.00751
MK2			0.00375	0.00346	0.00374	0.00426	0.00522	0.0062	0.0072
MK3			0.00119		0.00113	0.00192	0.00234		0.00264
MK4			0.00483	0.00459	0.00584	0.00582	0.00611	0.00618	0.00653
MK5		0.00322	0.00343	0.00398	0.0038	0.00391	0.0042	0.00472	0.00531
MK6		0.00221	0.0031	0.0037	0.00396	0.0037	0.00431	0.00433	0.0042
MK7			0.00341
MK8			0.00593		0.00622	0.00632	0.00644	0.00652	0.00707
MK9						0.00276	0.00321	0.00468	0.00488
MK10							0.00393
MARV VP35
	0	12	17	24	30	36	43	52	60
MK1		0.00521	0.00529	0.00544	0.00627	0.0062	0.00716	0.00719	0.00763
MK2			0.00439	0.00478	0.00525	0.00532	0.00553	0.00651	0.00692
MK3			0.00478		0.00515	0.00578	0.00623		0.0071
MK4			0.00715	0.00727	0.00738	0.00814	0.00823	0.00846	0.00877
MK5		0.00733	0.00766	0.00767	0.00817	0.00827	0.0083	0.00913	0.00924
MK6		0.0155	0.0141	0.0198	0.0247	0.0265	0.0274	0.0342	0.0355
MK7			0.00857
MK8			0.0065		0.0069	0.0071	0.00731	0.00749	0.00832
MK9						0.00612	0.00615	0.00624	0.00651
MK10							0.00708
MARV VP24
	0	12	17	24	30	36	43	52	60
MK1		0.00821	0.00831	0.00858	0.0091	0.00954	0.00961	0.00993	0.0143
MK2			0.00786	0.0089	0.0133	0.0212	0.0269	0.0282	0.0293
MK3			0.0195		0.0238	0.0263	0.0235		0.0305
MK4			0.0586	0.0558	0.052	0.0611	0.0628	0.0631	0.0644
MK5		0.0363	0.0398	0.0385	0.0422	0.047	0.0539	0.0613	0.0681
MK6		0.0223	0.0241	0.0258	0.0282	0.0347	0.041	0.0437	0.0526
MK7			0.0412
MK8			0.0317		0.0411	0.0475	0.0562	0.0567	0.0679
MK9						0.0694	0.0698	0.0715	0.082
MK10							0.0645

## Sheet: Figure 5
Figure 5
FcγRI
	0	12	17	24	30	36	43	52	60
MK1		3241.5	3768.25	3301	2848	3367	3252	2535	2180.75
MK2			7407	7241	8057.5	7420.75	7328.5	6708.25
MK3			8049.25		6624.75	6298.25	6745.5		5678.5
MK4				6043.25	6274	5938.5	4842	5850	5771.5
MK5			5111	4818.25	4511.75	3776.25	5432	4346
MK6		5641	5663.5	5557.5	6006.25	5588.25		6565.25	6806
MK7			5239.75
MK8			5521.75		5670	5365.25	4687		4814.75
MK9						799	1295.5	812.5	444.75
MK10							187.75
FcγRIIA
	0	12	17	24	30	36	43	52	60
MK1		3580		3124	2473	1600.5	1312	1062	724.5
MK2			8117.5	7918.25	6406.75	5331.75	2861.5	2374.5
MK3			6595.25		8138	7297.5	5214		4718.75
MK4				4815.5	4282.75	4565.25	3349.25	3922	2340
MK5			4013	2406	2711	2701	2658	3172.25	2504
MK6		6627.75	5105	4662.75	3711	3475.25	4083.75	3982.5	4082.5
MK7			4321.5
MK8			2725.5		1835.75	1764.5	1559.75	1675.5	1535
MK9						759.75	474	435.5	311
MK10							45.25
FcγRIIB
	0	12	17	24	30	36	43	52	60
MK1		534		2038.25	859	397.5	106.75	1086.5	424.5
MK2			1840	1330	1577.25	1138.75	584	1597.5
MK3			1164.5		1381	1589.5	784.25		1270.25
MK4				1714.25	499.75	1116	684.5	816.5	1751
MK5			866.75	1678	934.75	277.25	567.25	333.25	444.25
MK6		516.25	339.75	260.5	763.25	751.75	1224.5		508.5
MK7			993.5
MK8			509.5		656.75	757.25	716	713	803.25
MK9						3	78.25	0	3
MK10							10.5
FcγRIIIA
	0	12	17	24	30	36	43	52	60
MK1		950.25	961.75	645.75	1046.75	778.5	816	322.25	548.5
MK2				5822.75	3700.5	3663	2656.75	3379.75
MK3			2393		2140.25	2689.5	2175.5		2688
MK4				1963	1917.75	1707.5	1743.75	2345.5	438.25
MK5			1497	1628.25	1394.5	1530.5	1389.5	2045.25	1382.5
MK6		2293	2490.75	2459.75	2157	1842.25		1989	1800.75
MK7			2233
MK8			1697.25			1776.5	1474.25	1272.25	1461
MK9						345.25	214.75	251.5	181.75
MK10							26.5
FcγRIIIB
	0	12	17	24	30	36	43	52	60
MK1		-8	-11.5	8.5	8.5	-6.25	-9.25	-5	-6
MK2			-18.5	28.5	11.25	-2.75	-12.25	-0.25	-10.5
MK3			-15		14	-5.5	-4		7
MK4				2.5	-11.5	-11.25	-7.5	10	11.5
MK5			-16.25	18	6.5	-9.5	-15.75	-10.5	-2
MK6		-2.5	-19.5	23.5	-6.25	-6.5	-10.5	-14.75	-7.5
MK7			-12
MK8			-17.25		-3.75	-9.5	-9	-12	-6.25
MK9						-7	-9	-12	-12.5
MK10							-5.75

## Sheet: Figure 6
Figure 6B
MARV VLP			VP30 2036-2085			NP 590-657			VP40 1225-1270			VP40 1029-1061			GP 1715-1783			GP 1408-1475			GP 1769-1815			GP 1911-1987			GP 1533-1592			GPdtm			SARS-CoV-2 Spike
Mean	SD	N	Mean	SD	N	Mean	SD	N	Mean	SD	N	Mean	SD	N	Mean	SD	N	Mean	SD	N	Mean	SD	N	Mean	SD	N	Mean	SD	N	Mean	SD	N	Mean	SD	N
298065	8777	2	26555	9086	2	90437	5319	2	151717	24937	2	563643	57700	2	31182	2989	2	27769	4517	2	61235	6133	2	1675	82	2	4649	991.5	2	24525	1947	2	492	57	2
	Figure 6C
		MARV VLP				VP30 2036-2085				NP 590-657				VP40 1225-1270				VP40 1029-1061				GP 1715-1783				GP 1408-1475				GP 1769-1815				GP 1911-1987				GP 1533-1592				GPdtm				SARS-CoV-2 Spike
			45.888	50.9898			10.5163	4.18623			8.79883	11.7628			-0.54232	9.71555			2.97482	6.74174			21.3942	19.9698			13.7521	15.0733			77.479	73.6431			14.094	14.5206			14.6149	29.1306			5.70831	2.20602			-11.9085	-1.60682
